# Supplementary material for: Differential Responses and Temporal Lags of Heterotrophic and Autotrophic Respiration to Plant Activity in a Forest Ecosystem
Source: Plants (Basel). 2026 Apr 10;15(8):1175. doi: 10.3390/plants15081175 (PMC13120146; doi:10.3390/plants15081175)
Supplement: Supplementary file 1 [file plants-15-01175-s001.zip]

Archive with 1 entries (1 files):
- plants-4218344-supplementary.pdf
